# Supplementary material for: COX6B2 drives metabolic reprogramming toward oxidative phosphorylation to promote metastasis in pancreatic ductal cancer cells
Source: Oncogenesis. 2020 May 15;9(5):51. doi: 10.1038/s41389-020-0231-2 (PMC7229118; doi:10.1038/s41389-020-0231-2)
Supplement: Supplementary file 3 — Supplementary table 1 [file 41389_2020_231_MOESM3_ESM.xlsx]

## Sheet: GSEA.KEGG
NAME	SIZE	ES	NES	NOM p-val	FDR q-val	FWER p-val	RANK AT MAX	LEADING EDGE
KEGG_GLYCOSAMINOGLYCAN_BIOSYNTHESIS_HEPARAN_SULFATE	26	-0.650084	-1.45075	0	0.130315	0.087	5515	tags=46%, list=10%, signal=51%
KEGG_OOCYTE_MEIOSIS	112	-0.445139	-1.20684	0	0.529261	0.885	8622	tags=37%, list=15%, signal=43%
KEGG_RNA_POLYMERASE	29	-0.580273	-1.24056	0.288	0.530493	0.885	11760	tags=66%, list=21%, signal=83%
KEGG_CELL_ADHESION_MOLECULES_CAMS	131	0.415434	1.0326	0.327309	0.576389	1	6677	tags=34%, list=12%, signal=39%
KEGG_GLYCOSPHINGOLIPID_BIOSYNTHESIS_GLOBO_SERIES	14	0.477162	1.0346	0.438	0.576728	1	10723	tags=57%, list=19%, signal=70%
KEGG_RIG_I_LIKE_RECEPTOR_SIGNALING_PATHWAY	71	0.489444	1.02306	0.518962	0.578527	1	6635	tags=34%, list=12%, signal=38%
KEGG_CHEMOKINE_SIGNALING_PATHWAY	188	0.409664	1.02565	0.344	0.580201	1	10795	tags=37%, list=19%, signal=45%
KEGG_CHRONIC_MYELOID_LEUKEMIA	73	0.36812	1.00667	0.532673	0.580696	1	13391	tags=56%, list=24%, signal=73%
KEGG_EPITHELIAL_CELL_SIGNALING_IN_HELICOBACTER_PYLORI_INFECTION	68	0.388139	1.03512	0.425403	0.58171	1	8005	tags=34%, list=14%, signal=39%
KEGG_PANTOTHENATE_AND_COA_BIOSYNTHESIS	16	0.404163	1.01979	0.418146	0.584994	1	5570	tags=31%, list=10%, signal=35%
KEGG_PROSTATE_CANCER	89	0.378226	1.00511	0.346774	0.585085	1	6549	tags=27%, list=11%, signal=30%
KEGG_GLIOMA	65	0.379554	1.02598	0.303213	0.585137	1	13120	tags=52%, list=23%, signal=68%
KEGG_HUNTINGTONS_DISEASE	180	0.434606	1.01374	0.425403	0.585685	1	13110	tags=48%, list=23%, signal=63%
KEGG_GNRH_SIGNALING_PATHWAY	101	0.370877	1.00958	0.421053	0.585694	1	10132	tags=30%, list=18%, signal=36%
KEGG_FOLATE_BIOSYNTHESIS	11	0.438899	1.00702	0.507128	0.585938	1	579	tags=18%, list=1%, signal=18%
KEGG_MATURITY_ONSET_DIABETES_OF_THE_YOUNG	25	-0.504634	-1.20905	0.178	0.5875	0.885	5632	tags=28%, list=10%, signal=31%
KEGG_PYRUVATE_METABOLISM	40	0.388015	1.03514	0.38247	0.587662	1	8206	tags=38%, list=14%, signal=44%
KEGG_ASTHMA	28	0.524006	1.01574	0.402834	0.588287	1	10652	tags=36%, list=19%, signal=44%
KEGG_PATHWAYS_IN_CANCER	325	0.375081	1.00988	0.340594	0.590582	1	10847	tags=39%, list=19%, signal=48%
KEGG_VEGF_SIGNALING_PATHWAY	76	0.409035	1.04837	0.379242	0.590796	1	13437	tags=49%, list=24%, signal=64%
KEGG_WNT_SIGNALING_PATHWAY	150	0.334178	1.0354	0.310484	0.591734	1	5764	tags=21%, list=10%, signal=24%
KEGG_JAK_STAT_SIGNALING_PATHWAY	155	0.461493	1.05167	0.341948	0.592699	1	11685	tags=45%, list=21%, signal=56%
KEGG_PANCREATIC_CANCER	70	0.39089	1.03661	0.428854	0.59407	1	13120	tags=59%, list=23%, signal=76%
KEGG_APOPTOSIS	87	0.466204	1.03933	0.423695	0.595266	1	11428	tags=52%, list=20%, signal=65%
KEGG_ALLOGRAFT_REJECTION	35	0.568717	1.04007	0.236948	0.597906	1	4409	tags=31%, list=8%, signal=34%
KEGG_PHENYLALANINE_METABOLISM	18	0.513891	1.05175	0.285996	0.599448	1	11951	tags=67%, list=21%, signal=84%
KEGG_CALCIUM_SIGNALING_PATHWAY	177	0.371475	1.05485	0.298	0.600031	1	11362	tags=36%, list=20%, signal=44%
KEGG_NON_HOMOLOGOUS_END_JOINING	13	-0.588949	-1.246	0	0.602018	0.885	11742	tags=62%, list=21%, signal=77%
KEGG_HEMATOPOIETIC_CELL_LINEAGE	85	0.476403	1.07207	0.342629	0.602784	1	9902	tags=41%, list=17%, signal=50%
KEGG_ASCORBATE_AND_ALDARATE_METABOLISM	25	0.572872	1.04074	0.233266	0.602901	1	6843	tags=12%, list=12%, signal=14%
KEGG_GLUTATHIONE_METABOLISM	49	0.404226	1.06232	0.325866	0.603981	1	6496	tags=33%, list=11%, signal=37%
KEGG_N_GLYCAN_BIOSYNTHESIS	46	-0.520815	-1.2645	0.185771	0.605256	0.833	11371	tags=57%, list=20%, signal=71%
KEGG_FC_EPSILON_RI_SIGNALING_PATHWAY	79	0.383504	0.988878	0.5	0.606643	1	7036	tags=27%, list=12%, signal=30%
KEGG_P53_SIGNALING_PATHWAY	68	0.440474	1.05494	0.425403	0.607044	1	10777	tags=44%, list=19%, signal=54%
KEGG_MAPK_SIGNALING_PATHWAY	267	0.372406	1.07295	0.21371	0.607062	1	11127	tags=36%, list=20%, signal=44%
KEGG_B_CELL_RECEPTOR_SIGNALING_PATHWAY	75	0.432828	1.06325	0.345382	0.607295	1	11428	tags=43%, list=20%, signal=53%
KEGG_SNARE_INTERACTIONS_IN_VESICULAR_TRANSPORT	38	0.420742	0.992346	0.423695	0.608387	1	5320	tags=26%, list=9%, signal=29%
KEGG_NATURAL_KILLER_CELL_MEDIATED_CYTOTOXICITY	132	0.48714	1.1754	0.120316	0.608485	1	11362	tags=38%, list=20%, signal=47%
KEGG_TOLL_LIKE_RECEPTOR_SIGNALING_PATHWAY	102	0.516914	1.08209	0.340594	0.609101	1	11428	tags=49%, list=20%, signal=61%
KEGG_ADHERENS_JUNCTION	73	0.37854	1.041	0.35102	0.609531	1	12720	tags=52%, list=22%, signal=67%
KEGG_NEUROACTIVE_LIGAND_RECEPTOR_INTERACTION	272	0.416633	1.06954	0.204453	0.610525	1	10750	tags=31%, list=19%, signal=38%
KEGG_AXON_GUIDANCE	129	0.401143	1.07719	0.289109	0.613106	1	6917	tags=33%, list=12%, signal=38%
KEGG_PORPHYRIN_AND_CHLOROPHYLL_METABOLISM	41	0.479157	1.05511	0.515337	0.614236	1	12046	tags=27%, list=21%, signal=34%
KEGG_AMINO_SUGAR_AND_NUCLEOTIDE_SUGAR_METABOLISM	44	0.427873	1.07327	0.392505	0.614287	1	6797	tags=36%, list=12%, signal=41%
KEGG_T_CELL_RECEPTOR_SIGNALING_PATHWAY	108	0.44083	1.08381	0.12249	0.614422	1	11428	tags=41%, list=20%, signal=51%
KEGG_MELANOMA	71	0.426675	1.06376	0.234127	0.61488	1	13120	tags=54%, list=23%, signal=69%
KEGG_GLYCOSAMINOGLYCAN_DEGRADATION	21	0.680427	1.1914	0.21328	0.615035	0.887	3667	tags=57%, list=6%, signal=61%
KEGG_BIOSYNTHESIS_OF_UNSATURATED_FATTY_ACIDS	22	0.467038	1.08466	0.266667	0.617962	1	4907	tags=32%, list=9%, signal=35%
KEGG_DORSO_VENTRAL_AXIS_FORMATION	24	0.456429	1.05727	0.313725	0.61841	1	6642	tags=29%, list=12%, signal=33%
KEGG_RENAL_CELL_CARCINOMA	70	0.395869	1.08662	0.201183	0.619697	1	11570	tags=41%, list=20%, signal=52%
KEGG_ALZHEIMERS_DISEASE	165	0.429727	1.06549	0.234216	0.620861	1	13110	tags=47%, list=23%, signal=61%
KEGG_PRIMARY_IMMUNODEFICIENCY	35	0.477439	1.07362	0.334677	0.621766	1	7872	tags=40%, list=14%, signal=46%
KEGG_ARRHYTHMOGENIC_RIGHT_VENTRICULAR_CARDIOMYOPATHY_ARVC	74	0.475429	1.19295	0.12249	0.623555	0.887	9460	tags=43%, list=17%, signal=52%
KEGG_BASAL_TRANSCRIPTION_FACTORS	35	-0.635776	-1.28456	0	0.624036	0.794	11277	tags=71%, list=20%, signal=89%
KEGG_OLFACTORY_TRANSDUCTION	388	0.475382	1.17546	0.191235	0.625029	1	8790	tags=6%, list=15%, signal=7%
KEGG_OTHER_GLYCAN_DEGRADATION	16	0.676123	1.19661	0.104418	0.626704	0.887	10070	tags=63%, list=18%, signal=76%
KEGG_ENDOCYTOSIS	181	0.405548	1.08854	0.306931	0.626779	1	11950	tags=43%, list=21%, signal=54%
KEGG_CARDIAC_MUSCLE_CONTRACTION	78	0.4898	1.18548	0	0.63155	0.941	11702	tags=44%, list=21%, signal=55%
KEGG_TRYPTOPHAN_METABOLISM	40	0.533837	1.17701	0.229508	0.636269	1	11302	tags=55%, list=20%, signal=69%
KEGG_MELANOGENESIS	101	0.370052	1.08874	0.303748	0.6363	1	5589	tags=28%, list=10%, signal=31%
KEGG_BLADDER_CANCER	42	0.407009	0.968365	0.50495	0.638454	1	10745	tags=45%, list=19%, signal=56%
KEGG_ENDOMETRIAL_CANCER	52	0.503992	1.19793	0	0.638662	0.887	13380	tags=58%, list=23%, signal=75%
KEGG_LEUKOCYTE_TRANSENDOTHELIAL_MIGRATION	116	0.491044	1.09013	0.209901	0.638913	1	6944	tags=37%, list=12%, signal=42%
KEGG_INSULIN_SIGNALING_PATHWAY	137	0.327625	0.969287	0.616	0.642003	1	8206	tags=30%, list=14%, signal=35%
KEGG_GLYCOLYSIS_GLUCONEOGENESIS	62	0.551538	1.19343	0.226824	0.642586	0.887	8849	tags=53%, list=16%, signal=63%
KEGG_NICOTINATE_AND_NICOTINAMIDE_METABOLISM	24	0.553526	1.09094	0.312871	0.643217	1	10147	tags=54%, list=18%, signal=66%
KEGG_GLYCEROLIPID_METABOLISM	49	0.336495	0.970906	0.408203	0.643226	1	9644	tags=37%, list=17%, signal=44%
KEGG_GLYCOSPHINGOLIPID_BIOSYNTHESIS_LACTO_AND_NEOLACTO_SERIES	26	0.396622	0.963931	0.408284	0.64552	1	9011	tags=35%, list=16%, signal=41%
KEGG_ECM_RECEPTOR_INTERACTION	84	0.489281	1.18046	0	0.645761	1	9896	tags=51%, list=17%, signal=62%
KEGG_TYPE_I_DIABETES_MELLITUS	41	0.608258	1.16553	0.236948	0.651225	1	4409	tags=39%, list=8%, signal=42%
KEGG_CELL_CYCLE	124	-0.40608	-1.15734	0.0985916	0.651284	1	10619	tags=48%, list=19%, signal=58%
KEGG_NOTCH_SIGNALING_PATHWAY	47	0.467683	1.09192	0.311741	0.652435	1	5029	tags=28%, list=9%, signal=30%
KEGG_INTESTINAL_IMMUNE_NETWORK_FOR_IGA_PRODUCTION	46	0.535044	1.12659	0.12249	0.657531	1	11007	tags=39%, list=19%, signal=48%
KEGG_AUTOIMMUNE_THYROID_DISEASE	50	0.581825	1.09285	0.212851	0.658788	1	4409	tags=22%, list=8%, signal=24%
KEGG_INOSITOL_PHOSPHATE_METABOLISM	54	0.480187	1.19978	0	0.660332	0.887	11331	tags=44%, list=20%, signal=55%
KEGG_ANTIGEN_PROCESSING_AND_PRESENTATION	81	0.528849	1.13351	0.235174	0.662647	1	10747	tags=40%, list=19%, signal=49%
KEGG_BASAL_CELL_CARCINOMA	55	0.465841	1.13123	0.21371	0.664687	1	5532	tags=36%, list=10%, signal=40%
KEGG_TIGHT_JUNCTION	132	0.425706	1.12968	0.192079	0.665025	1	11428	tags=47%, list=20%, signal=59%
KEGG_ABC_TRANSPORTERS	44	0.419053	1.09296	0.210317	0.669731	1	5170	tags=27%, list=9%, signal=30%
KEGG_COLORECTAL_CANCER	62	0.448252	1.15276	0.346076	0.67576	1	13120	tags=56%, list=23%, signal=73%
KEGG_PATHOGENIC_ESCHERICHIA_COLI_INFECTION	56	0.378398	0.943932	0.611881	0.675785	1	12707	tags=54%, list=22%, signal=69%
KEGG_LYSOSOME	121	0.509362	1.20201	0.195171	0.676145	0.887	10273	tags=47%, list=18%, signal=57%
KEGG_DRUG_METABOLISM_OTHER_ENZYMES	51	0.501575	1.13398	0.398	0.677329	1	8740	tags=22%, list=15%, signal=25%
KEGG_NEUROTROPHIN_SIGNALING_PATHWAY	126	0.356206	0.940933	0.528112	0.677438	1	13125	tags=49%, list=23%, signal=64%
KEGG_CYTOKINE_CYTOKINE_RECEPTOR_INTERACTION	264	0.526807	1.11071	0.340594	0.677507	1	11048	tags=42%, list=19%, signal=52%
KEGG_FRUCTOSE_AND_MANNOSE_METABOLISM	34	0.526997	1.1157	0.234216	0.6793	1	8093	tags=50%, list=14%, signal=58%
KEGG_NOD_LIKE_RECEPTOR_SIGNALING_PATHWAY	62	0.433448	0.944475	0.442913	0.680343	1	6656	tags=37%, list=12%, signal=42%
KEGG_FC_GAMMA_R_MEDIATED_PHAGOCYTOSIS	96	0.407077	1.09342	0.234216	0.681072	1	13120	tags=52%, list=23%, signal=68%
KEGG_TYROSINE_METABOLISM	42	0.468001	1.11715	0.307843	0.683212	1	11951	tags=57%, list=21%, signal=72%
KEGG_VASCULAR_SMOOTH_MUSCLE_CONTRACTION	115	0.343988	0.945876	0.425403	0.683882	1	10795	tags=34%, list=19%, signal=42%
KEGG_ARGININE_AND_PROLINE_METABOLISM	54	0.479405	1.13603	0.214141	0.686104	1	6308	tags=39%, list=11%, signal=44%
KEGG_TASTE_TRANSDUCTION	51	0.400233	0.932922	0.483235	0.688774	1	8750	tags=29%, list=15%, signal=35%
KEGG_VALINE_LEUCINE_AND_ISOLEUCINE_DEGRADATION	44	0.3663	0.946181	0.487179	0.689065	1	12583	tags=48%, list=22%, signal=61%
KEGG_VASOPRESSIN_REGULATED_WATER_REABSORPTION	44	0.478298	1.11088	0.407921	0.68912	1	11477	tags=45%, list=20%, signal=57%
KEGG_ALANINE_ASPARTATE_AND_GLUTAMATE_METABOLISM	32	0.470289	1.13947	0.226824	0.690284	1	4850	tags=31%, list=9%, signal=34%
KEGG_GLYCINE_SERINE_AND_THREONINE_METABOLISM	31	0.470715	1.09517	0.230924	0.690655	1	8263	tags=39%, list=15%, signal=45%
KEGG_ACUTE_MYELOID_LEUKEMIA	57	0.420394	1.10017	0.345382	0.691068	1	13380	tags=54%, list=23%, signal=71%
KEGG_GLYCOSAMINOGLYCAN_BIOSYNTHESIS_KERATAN_SULFATE	15	0.573848	1.10497	0.19	0.69234	1	9065	tags=47%, list=16%, signal=55%
KEGG_METABOLISM_OF_XENOBIOTICS_BY_CYTOCHROME_P450	69	0.565218	1.15285	0	0.69278	1	5003	tags=26%, list=9%, signal=29%
KEGG_GLYCOSPHINGOLIPID_BIOSYNTHESIS_GANGLIO_SERIES	15	0.455323	1.11761	0.206	0.696769	1	8979	tags=53%, list=16%, signal=63%
KEGG_PPAR_SIGNALING_PATHWAY	69	0.473936	1.20404	0	0.697774	0.887	9809	tags=41%, list=17%, signal=49%
KEGG_DRUG_METABOLISM_CYTOCHROME_P450	71	0.528453	1.14223	0.193159	0.698932	1	9056	tags=31%, list=16%, signal=37%
KEGG_VALINE_LEUCINE_AND_ISOLEUCINE_BIOSYNTHESIS	11	-0.652596	-1.16332	0.175758	0.70039	1	7457	tags=55%, list=13%, signal=63%
KEGG_NON_SMALL_CELL_LUNG_CANCER	54	0.369329	0.917997	0.609901	0.723717	1	13120	tags=57%, list=23%, signal=75%
KEGG_ERBB_SIGNALING_PATHWAY	87	0.346614	0.912983	0.714851	0.727023	1	13380	tags=55%, list=23%, signal=72%
KEGG_DILATED_CARDIOMYOPATHY	90	0.455203	1.20456	0.10241	0.727399	0.887	9754	tags=41%, list=17%, signal=50%
KEGG_RIBOSOME	88	0.500241	0.910502	0.597137	0.727745	1	13774	tags=59%, list=24%, signal=78%
KEGG_ADIPOCYTOKINE_SIGNALING_PATHWAY	67	0.362621	0.918574	0.423695	0.728216	1	11428	tags=51%, list=20%, signal=63%
KEGG_STEROID_BIOSYNTHESIS	17	0.345486	0.913085	0.808678	0.732745	1	9644	tags=47%, list=17%, signal=57%
KEGG_SPLICEOSOME	127	-0.46478	-0.95961	0.486	0.735163	1	12093	tags=54%, list=21%, signal=69%
KEGG_PROPANOATE_METABOLISM	33	0.363397	0.900079	0.610568	0.737457	1	4089	tags=24%, list=7%, signal=26%
KEGG_PRION_DISEASES	35	0.416381	0.903959	0.623722	0.738529	1	7471	tags=37%, list=13%, signal=43%
KEGG_LINOLEIC_ACID_METABOLISM	29	0.419096	0.900282	0.804435	0.742492	1	7036	tags=24%, list=12%, signal=28%
KEGG_OXIDATIVE_PHOSPHORYLATION	131	0.385985	0.894781	0.614919	0.744189	1	13110	tags=43%, list=23%, signal=55%
KEGG_O_GLYCAN_BIOSYNTHESIS	30	-0.577325	-1.30628	0.076	0.749895	0.794	9470	tags=43%, list=17%, signal=52%
KEGG_PYRIMIDINE_METABOLISM	98	-0.371542	-0.963926	0.384158	0.752109	1	11411	tags=50%, list=20%, signal=62%
KEGG_TYPE_II_DIABETES_MELLITUS	47	0.337435	0.886876	0.708911	0.753732	1	10601	tags=45%, list=19%, signal=55%
KEGG_PROXIMAL_TUBULE_BICARBONATE_RECLAMATION	23	0.59911	1.21208	0.345382	0.754798	0.887	8206	tags=48%, list=14%, signal=56%
KEGG_SELENOAMINO_ACID_METABOLISM	26	0.385049	0.882321	0.596386	0.755019	1	12229	tags=50%, list=21%, signal=64%
KEGG_THYROID_CANCER	29	0.57748	1.41864	0	0.756083	0.238	5503	tags=34%, list=10%, signal=38%
KEGG_REGULATION_OF_ACTIN_CYTOSKELETON	213	0.462686	1.20712	0.0887574	0.757004	0.887	10401	tags=42%, list=18%, signal=51%
KEGG_REGULATION_OF_AUTOPHAGY	35	0.353867	0.889389	0.613726	0.757041	1	4020	tags=14%, list=7%, signal=15%
KEGG_SMALL_CELL_LUNG_CANCER	84	0.344763	0.887341	0.613726	0.759305	1	12385	tags=52%, list=22%, signal=67%
KEGG_BETA_ALANINE_METABOLISM	22	0.330219	0.882608	0.682353	0.760516	1	12051	tags=45%, list=21%, signal=58%
KEGG_GAP_JUNCTION	90	-0.329286	-0.971118	0.610338	0.765474	1	3316	tags=17%, list=6%, signal=18%
KEGG_GLYCOSAMINOGLYCAN_BIOSYNTHESIS_CHONDROITIN_SULFATE	22	-0.425784	-0.979529	0.4714	0.770015	1	5515	tags=32%, list=10%, signal=35%
KEGG_AMINOACYL_TRNA_BIOSYNTHESIS	41	-0.506229	-0.990308	0.382	0.771711	1	11266	tags=59%, list=20%, signal=73%
KEGG_FOCAL_ADHESION	199	0.499239	1.21603	0.236948	0.772376	0.887	11449	tags=52%, list=20%, signal=65%
KEGG_BASE_EXCISION_REPAIR	35	0.382747	0.875207	0.684211	0.77514	1	9437	tags=34%, list=17%, signal=41%
KEGG_PHOSPHATIDYLINOSITOL_SIGNALING_SYSTEM	76	0.356878	0.870528	0.622984	0.782172	1	11331	tags=37%, list=20%, signal=46%
KEGG_GLYCOSYLPHOSPHATIDYLINOSITOL_GPI_ANCHOR_BIOSYNTHESIS	25	-0.381727	-0.999297	0.423387	0.785735	1	3597	tags=16%, list=6%, signal=17%
KEGG_MISMATCH_REPAIR	23	0.311748	0.862061	0.653846	0.789164	1	9330	tags=26%, list=16%, signal=31%
KEGG_STARCH_AND_SUCROSE_METABOLISM	52	0.420208	0.864526	0.709804	0.789225	1	10662	tags=27%, list=19%, signal=33%
KEGG_CIRCADIAN_RHYTHM_MAMMAL	13	-0.574018	-1.11608	0.364	0.799547	1	3275	tags=38%, list=6%, signal=41%
KEGG_FATTY_ACID_METABOLISM	42	0.526344	1.21643	0	0.81273	0.887	10009	tags=45%, list=18%, signal=55%
KEGG_HEDGEHOG_SIGNALING_PATHWAY	56	-0.36178	-1.0001	0.487179	0.819153	1	6482	tags=30%, list=11%, signal=34%
KEGG_PROTEIN_EXPORT	24	-0.532611	-1.0966	0.192	0.824808	1	12540	tags=67%, list=22%, signal=85%
KEGG_RENIN_ANGIOTENSIN_SYSTEM	17	0.374308	0.830781	0.815574	0.828982	1	10213	tags=35%, list=18%, signal=43%
KEGG_MTOR_SIGNALING_PATHWAY	52	0.293215	0.83271	0.793307	0.831669	1	12221	tags=40%, list=21%, signal=51%
KEGG_HOMOLOGOUS_RECOMBINATION	28	-0.393545	-1.00184	0.451219	0.854468	1	4261	tags=21%, list=7%, signal=23%
KEGG_COMPLEMENT_AND_COAGULATION_CASCADES	69	0.535628	1.2208	0.227723	0.854596	0.887	10354	tags=43%, list=18%, signal=53%
KEGG_NUCLEOTIDE_EXCISION_REPAIR	44	-0.32707	-0.913494	0.410101	0.855765	1	10877	tags=50%, list=19%, signal=62%
KEGG_RIBOFLAVIN_METABOLISM	16	-0.391347	-0.884509	0.537678	0.862332	1	3420	tags=25%, list=6%, signal=27%
KEGG_UBIQUITIN_MEDIATED_PROTEOLYSIS	134	-0.349259	-0.89152	0.8	0.86461	1	10809	tags=44%, list=19%, signal=54%
KEGG_RETINOL_METABOLISM	64	0.338063	0.81336	0.705645	0.865707	1	5020	tags=16%, list=9%, signal=17%
KEGG_ALDOSTERONE_REGULATED_SODIUM_REABSORPTION	42	0.32695	0.808037	0.908911	0.868179	1	10601	tags=38%, list=19%, signal=47%
KEGG_AMYOTROPHIC_LATERAL_SCLEROSIS_ALS	53	-0.345953	-0.862911	0.629703	0.87058	1	4843	tags=17%, list=9%, signal=19%
KEGG_CYSTEINE_AND_METHIONINE_METABOLISM	34	-0.365758	-0.89813	0.592369	0.871069	1	4199	tags=21%, list=7%, signal=22%
KEGG_ALPHA_LINOLENIC_ACID_METABOLISM	19	0.374405	0.800622	0.906883	0.876303	1	7036	tags=21%, list=12%, signal=24%
KEGG_GALACTOSE_METABOLISM	26	0.614442	1.22763	0.107784	0.880417	0.887	7176	tags=54%, list=13%, signal=62%
KEGG_TGF_BETA_SIGNALING_PATHWAY	85	-0.354772	-1.0066	0.395161	0.88946	1	8477	tags=38%, list=15%, signal=44%
KEGG_PURINE_METABOLISM	159	-0.311641	-0.865884	0.806452	0.895939	1	9156	tags=33%, list=16%, signal=39%
KEGG_RNA_DEGRADATION	59	-0.523516	-1.0702	0.558	0.901523	1	11293	tags=61%, list=20%, signal=76%
KEGG_SYSTEMIC_LUPUS_ERYTHEMATOSUS	134	0.64325	1.38026	0	0.902549	0.43	7759	tags=37%, list=14%, signal=42%
KEGG_GLYCEROPHOSPHOLIPID_METABOLISM	77	-0.296322	-0.830075	0.80396	0.907473	1	11018	tags=38%, list=19%, signal=47%
KEGG_CITRATE_CYCLE_TCA_CYCLE	31	0.329148	0.77073	0.802419	0.917508	1	12404	tags=52%, list=22%, signal=66%
KEGG_TERPENOID_BACKBONE_BIOSYNTHESIS	15	0.324907	0.772302	0.69685	0.921523	1	12186	tags=47%, list=21%, signal=59%
KEGG_ONE_CARBON_POOL_BY_FOLATE	17	0.312801	0.7627	0.801193	0.925475	1	13054	tags=47%, list=23%, signal=61%
KEGG_BUTANOATE_METABOLISM	34	0.522703	1.24777	0.0889328	0.927533	0.887	11173	tags=41%, list=20%, signal=51%
KEGG_PENTOSE_AND_GLUCURONATE_INTERCONVERSIONS	28	0.329469	0.75561	0.908911	0.929472	1	424	tags=4%, list=1%, signal=4%
KEGG_ETHER_LIPID_METABOLISM	33	0.309855	0.747427	0.799599	0.935344	1	10654	tags=24%, list=19%, signal=30%
KEGG_HYPERTROPHIC_CARDIOMYOPATHY_HCM	83	0.46652	1.22843	0.0887574	0.936045	0.887	9460	tags=40%, list=17%, signal=48%
KEGG_LONG_TERM_POTENTIATION	70	-0.337729	-1.02216	0.413861	0.937134	1	9993	tags=33%, list=18%, signal=40%
KEGG_LONG_TERM_DEPRESSION	70	-0.369397	-1.00707	0.389452	0.9383	1	10021	tags=33%, list=18%, signal=40%
KEGG_VIRAL_MYOCARDITIS	68	0.512887	1.23808	0	0.943215	0.887	11296	tags=50%, list=20%, signal=62%
KEGG_CYTOSOLIC_DNA_SENSING_PATHWAY	55	0.368578	0.726537	0.808383	0.952523	1	6656	tags=27%, list=12%, signal=31%
KEGG_PARKINSONS_DISEASE	128	0.314558	0.71659	0.805668	0.959683	1	13461	tags=44%, list=24%, signal=57%
KEGG_VIBRIO_CHOLERAE_INFECTION	54	-0.294836	-0.765124	0.908911	0.965255	1	10768	tags=41%, list=19%, signal=50%
KEGG_LIMONENE_AND_PINENE_DEGRADATION	10	0.543555	1.23004	0	0.968374	0.887	11137	tags=60%, list=20%, signal=75%
KEGG_PROGESTERONE_MEDIATED_OOCYTE_MATURATION	85	-0.346835	-1.04099	0.405567	0.973299	1	9278	tags=35%, list=16%, signal=42%
KEGG_TAURINE_AND_HYPOTAURINE_METABOLISM	10	0.372448	0.674411	0.907258	0.975059	1	11762	tags=40%, list=21%, signal=50%
KEGG_NITROGEN_METABOLISM	23	-0.345568	-0.655737	0.908	0.982068	1	9675	tags=43%, list=17%, signal=52%
KEGG_LYSINE_DEGRADATION	44	-0.332749	-1.02424	0.42	0.984582	1	11189	tags=52%, list=20%, signal=65%
KEGG_GLYOXYLATE_AND_DICARBOXYLATE_METABOLISM	16	-0.367368	-0.768544	0.788955	0.985028	1	10937	tags=44%, list=19%, signal=54%
KEGG_SPHINGOLIPID_METABOLISM	39	-0.316746	-0.784286	0.908	0.987421	1	8797	tags=31%, list=15%, signal=36%
KEGG_PROTEASOME	46	-0.318377	-0.692039	0.908367	0.991426	1	10031	tags=33%, list=18%, signal=40%
KEGG_PEROXISOME	78	0.601559	1.24831	0	0.994919	0.887	12421	tags=65%, list=22%, signal=83%
KEGG_DNA_REPLICATION	36	-0.316411	-0.718138	0.792079	1	1	11742	tags=50%, list=21%, signal=63%
KEGG_SULFUR_METABOLISM	13	0.745533	1.34456	0.191919	1	0.696	8118	tags=54%, list=14%, signal=63%
KEGG_PRIMARY_BILE_ACID_BIOSYNTHESIS	16	0.656689	1.30025	0.186139	1	0.799	9732	tags=50%, list=17%, signal=60%
KEGG_LEISHMANIA_INFECTION	70	0.576821	1.29513	0.120316	1	0.799	6677	tags=41%, list=12%, signal=47%
KEGG_STEROID_HORMONE_BIOSYNTHESIS	55	0.602722	1.2682	0	1	0.837	5347	tags=20%, list=9%, signal=22%
KEGG_PENTOSE_PHOSPHATE_PATHWAY	27	0.617443	1.26817	0	1	0.837	4682	tags=48%, list=8%, signal=52%
KEGG_ARACHIDONIC_ACID_METABOLISM	58	0.559405	1.26013	0	1	0.837	7036	tags=34%, list=12%, signal=39%
KEGG_HISTIDINE_METABOLISM	29	0.589646	1.25751	0	1	0.837	10110	tags=55%, list=18%, signal=67%
KEGG_GRAFT_VERSUS_HOST_DISEASE	37	0.69976	1.25655	0.122	1	0.837	10652	tags=51%, list=19%, signal=63%
